# Supplementary material for: PIK3CA mutation–induced immune microenvironment remodeling sensitizes cervical cancer to immunotherapy
Source: Front Immunol. 2026 Mar 25;17:1780752. doi: 10.3389/fimmu.2026.1780752 (PMC13057328; doi:10.3389/fimmu.2026.1780752)
Supplement: Supplementary Table 1 — Sample information. [file Table1.xlsx]

## Sheet: Sheet1
Supplementary Table 1 Sample information
Sample ID	Diagnose	Histology	HPV Infection	Source	PIK3CA Mutation
P11	cervical cancer	squamous	Yes	this study	NO
P12	cervical cancer	squamous	Yes	this study	NO
P18	cervical cancer	squamous	Yes	this study	Yes
CC03	cervical cancer	squamous	Yes	Sun et al. 2023	Yes
CC04	cervical cancer	squamous	Yes	Sun et al. 2023	Yes
CC05	cervical cancer	squamous	Yes	Sun et al. 2023	NO
CC06	cervical cancer	squamous	Yes	Sun et al. 2023	NO
CC07	cervical cancer	squamous	Yes	Sun et al. 2023	NO
CC08	cervical cancer	squamous	Yes	Sun et al. 2023	NO
CC09	cervical cancer	squamous	Yes	Sun et al. 2023	Yes
CC10	cervical cancer	squamous	Yes	Sun et al. 2023	Yes
CC11	cervical cancer	squamous	Yes	Sun et al. 2023	NO
CC12	cervical cancer	squamous	Yes	Sun et al. 2023	NO
CC13	cervical cancer	squamous	Yes	Sun et al. 2023	Yes
CC14	cervical cancer	squamous	Yes	Sun et al. 2023	NO
cesc4	cervical cancer	squamous	Yes	Yu et al. 2023	Yes
cesc6	cervical cancer	squamous	Yes	Yu et al. 2023	NO
cesc7	cervical cancer	squamous	Yes	Yu et al. 2023	NO
HD01	Hysteromyoma	NA	NA	Sun et al. 2023	NA
HD02	Hysteromyoma	NA	NA	Sun et al. 2023	NA
HD03	Hysteromyoma	NA	NA	Sun et al. 2023	NA
